# Supplementary material for: Development and Validation of Nomograms Based on Gamma-Glutamyl Transpeptidase to Platelet Ratio for Hepatocellular Carcinoma Patients Reveal Novel Prognostic Value and the Ratio Is Negatively Correlated With P38MAPK Expression
Source: Front Oncol. 2020 Dec 3;10:548744. doi: 10.3389/fonc.2020.548744 (PMC7744698; doi:10.3389/fonc.2020.548744)
Supplement: Supplementary file 2 [file DataSheet_2.csv]

DFS	Recurrence	OS	Death	GPR	GPR level	P38	P38 level
7.5	1	76	1	0.06	1	5	2
65.5	0	65.5	0	0.06	1	5	2
23.6	1	53.2	0	0.09	1	6	2
21.5	1	56.3	0	0.1	1	7	2
50.6	0	50.6	0	0.11	1	7	2
51.4	0	51.4	0	0.11	1	6	2
65.4	0	65.4	0	0.11	1	5	2
59.1	0	59.1	0	0.13	1	5	2
4.3	1	49.4	0	0.14	1	6	2
12.9	1	62.7	0	0.14	1	5	2
3.5	1	17.4	1	0.16	1	5	2
10.2	1	57.8	1	0.17	1	5	2
25	1	65.7	0	0.17	1	6	2
56.3	0	56.3	0	0.17	1	5	2
65.1	0	65.1	0	0.17	1	5	2
9	1	32.7	1	0.21	1	7	2
18.1	1	36.6	1	0.21	1	5	2
65.2	0	65.2	0	0.22	1	6	2
35	1	67.3	1	0.23	1	3	1
35.3	1	59.8	0	0.23	1	5	2
65.2	0	65.2	0	0.23	1	5	2
23.3	1	58.6	0	0.25	1	6	2
57.2	0	57.2	0	0.26	1	3	1
9.3	1	19	1	0.28	1	5	2
13.1	1	50.1	0	0.28	1	5	2
36	1	57.6	0	0.28	1	1	1
61.7	0	61.7	0	0.3	1	5	2
49.3	0	49.3	0	0.32	1	3	1
64.5	0	64.5	0	0.32	1	5	2
11.7	1	51.2	0	0.33	1	2	1
51.4	0	51.4	0	0.33	1	5	2
61.1	1	64	0	0.41	1	5	2
65.2	0	65.2	0	0.41	1	5	2
4.4	1	75.5	0	0.48	1	7	2
59	0	59	0	0.49	1	5	2
8.5	1	32.2	1	0.51	1	6	2
63.7	0	63.7	0	0.53	1	6	2
62.9	0	62.9	0	0.57	1	5	2
42.6	1	59.9	0	0.6	2	5	2
64.4	0	64.4	0	0.6	2	5	2
64.9	0	64.9	0	0.69	2	5	2
44.5	1	64.4	0	0.71	2	5	2
2.5	1	40.6	1	0.8	2	3	1
4.3	1	12.4	1	0.81	2	4	1
3.3	1	7	1	0.83	2	3	1
4.1	1	16	1	0.83	2	2	1
6.1	1	15	1	0.83	2	5	2
8.6	1	20	1	0.85	2	3	1
6.3	1	19	1	0.87	2	4	1
65.6	0	65.6	0	0.9	2	5	2
11.9	1	17	1	0.95	2	5	2
7.3	1	42.4	1	0.96	2	1	1
11.6	1	15	1	0.98	2	6	2
23.3	1	56.1	0	0.99	2	5	2
6.5	1	23.2	1	1.08	2	3	1
6.8	1	19	1	1.11	2	7	2
22.2	1	46.2	1	1.13	2	6	2
8.7	1	20.1	1	1.18	2	5	2
5.7	1	11.6	1	1.22	2	3	1
6.7	1	34	1	1.27	2	3	1
8.2	1	14	1	1.33	2	5	2
26.8	1	66.2	0	1.34	2	4	1
6.8	1	49.1	1	1.46	2	3	1
29.5	1	36.3	1	1.46	2	6	2
9.9	1	18.5	1	1.59	2	5	2
4.8	1	65	1	1.6	2	5	2
5.1	1	36.8	1	1.61	2	5	2
1.5	1	4	1	1.66	2	6	2
2.5	1	8.9	1	1.66	2	2	1
2.2	1	7.5	1	1.67	2	5	2
5	1	10	1	1.68	2	5	2
4	1	13	1	1.69	2	5	2
2.4	1	14.4	1	1.7	2	3	1
9.3	1	34.3	1	1.87	2	4	1
16.1	1	21.2	1	1.9	2	0	1
3	1	24.2	1	1.97	2	3	1
7	1	10.5	1	2.07	2	3	1
7	1	13	1	2.16	2	7	2
7	1	10	1	2.23	2	4	1
24.1	1	32.1	1	2.46	2	3	1
7.1	1	12.7	1	2.71	2	4	1
8.1	1	37	1	2.92	2	5	2
10.3	1	65.5	0	3.34	2	3	1
